# Supplementary material for: Effects of Low Dietary Cation and Anion Difference on Blood Gas, Renal Electrolyte, and Acid Excretions in Goats in Tropical Conditions
Source: Animals (Basel). 2022 Dec 6;12(23):3444. doi: 10.3390/ani12233444 (PMC9740077; doi:10.3390/ani12233444)
Supplement: Supplementary file 1 [file animals-12-03444-s001.zip]

Archive with 1 entries (1 files):
- animals-2004546-supplementary.pdf
